# Supplementary material for: Calcium signals in guard cells enhance the efficiency by which abscisic acid triggers stomatal closure
Source: New Phytol. 2019 Jul 19;224(1):177–87. doi: 10.1111/nph.15985 (PMC6771588; doi:10.1111/nph.15985)
Supplement: Supplementary file 3 — Videos S1 Stomatal closure induced by current‐ejection of ABA. Videos S2 Current‐ejection of Lucifer Yellow CH (LY) into the wall of an Arabidopsis guard cell. Videos S3 Calibration of R‐GECO1‐mTuquiose (RG‐mT) with FURA2. Videos S4 ABA‐induced rise in the cytosolic Ca2+ concentration of a guard cell, during stomatal closure. Videos S5 ABA‐induced rise in the cytosolic Ca2+ concentration of a guard cell, before stomatal closure. Videos S6 ABA‐induced stomatal closure in the absence of a cytosolic Ca2+ signal in the guard cells. Videos S7 Voltage‐induced Ca2+ signals in an Arabidopsis guard cell. Videos S8 ost1‐3 stoma exposed to ABA, which did neither evoke stomatal closure, nor Ca2+‐signals. Videos S9 ABA‐induced Ca2+‐signals in an ost1‐3 stoma that were not linked to stomatal closure. Videos S10 Voltage‐induced Ca2+ signals in an ost1‐3 guard cell. [file NPH-224-177-s003.zip]

Archive with 11 entries (11 files):
- nph_15985_VideoS01.avi
- nph_15985_VideoS02.avi
- nph_15985_VideoS03.avi
- nph_15985_VideoS04.avi
- nph_15985_VideoS05.avi
- nph_15985_VideoS06.avi
- nph_15985_VideoS07.avi
- nph_15985_VideoS08.avi
- nph_15985_VideoS09.avi
- nph_15985_VideoS10.avi
- nph15985_VideoLegend.pdf
